# Supplementary material for: Affordability of medicines in the European Union
Source: PLoS One. 2017 Feb 27;12(2):e0172753. doi: 10.1371/journal.pone.0172753 (PMC5328386; doi:10.1371/journal.pone.0172753)
Supplement: S2 Table — (XLSX) [file pone.0172753.s002.xlsx]

## Sheet: zestawnienie danych
PAŃSTWO		Austria			Belgia			Bułgaria			Chorwacja			Cypr			Czechy			Dania			Finlandia			Francja			Grecja			Hiszpania			Holandia			Litwa			Luksemburg			Łotwa			Niemcy
GDP [mln USD] according to World Bank 2012 (USD/EUR wg kursu NBP 6.02.2013)		394454			482951			50972			59228			22767			196446			315163			247387			2611200			248939			1322115			770060			42344			55143			28373			3425928
GDP per capita [EURO] according to World Bank 2012			32212			29399			3255			8266			14692			14998			37183			30982			27533			15191			19956			32679			7476			62698			5284			30733
minimum salary [EURO], 2012, Eurostat		minimum salary is not regulated			1444			138			372			743			310			minimum salary is not regulated			minimum salary is not regulated			1398			877			748			1447			232			1801			286			minimum salary is not regulated
average salary [EURO], 2012, Eurostat		2112			2221			190			712.85			989			659			2141			2115			1827			1650			1365			2080			370			2334			425			2187
euro = local currency (exchange rate according to NBP 06.02.2013)								1,00 € =	1.96		1,00 € =	7.58					1,00 € =	25.74		1,00 € =	7.46																	1,00 € =	3.45					1,00 € =	0.7
Gini factor 2012		27.6			26.6			33.6			30.5			31.0			24.9			28.1			25.9			30.5			34.3			35.0			25.4			32.0			28.0			35.7			28.3
Drug name	Substance	Full price	Reimbursement	price - % of average salary	Full price	Reimbursement	price - % of average salary	Full price	Reimbursement	price - % of average salary	Full price	Reimbursement	price - % of average salary	Full price	Reimbursement	price - % of average salary	Full price	Reimbursement	price - % of average salary	Full price	Reimbursement	price - % of average salary	Full price	Reimbursement	price - % of average salary	Full price	Reimbursement	price - % of average salary	Full price	Reimbursement	price - % of average salary	Full price	Reimbursement	price - % of average salary	Full price	Reimbursement	price - % of average salary	Full price	Reimbursement	price - % of average salary	Full price	Reimbursement	price - % of average salary	Full price	Reimbursement	price - % of average salary	Full price	Reimbursement	price - % of average salary
Zyprexa 5 mg (28 tablets)	Olanzapine	64.7	No data	0.0306345	37.26	9.81	0.0167762	65.4286	0	0.344361	39.38€	0	3.98%	65.14	No data	0.0658645	29.85€	0	4.53%	77.98€	No data	3.64%	69.5	67,62 / 3	0.0328605	52.02	No data	0.0284729	35	No data	0.0212121	26.49	2.65	0.0194066	31.17	9.81	0.0149	66.7	No data	0.18027	36.09	28.872	0.0154627	50.2286	No data	0.118185	101.83	10	0.0465615
Zyprexa 10mg (28 tablets)	Olanzapine	177.85	No data	0.0842093	67.96	11.6	0.0305988	56.0867	0	0.295193	74.29€	0	7.51%	126.65	No data	0.128059	49.47	0	0.0750683	155.98€	No data	7.29%	132.62€	129,12 / 3	6.27%	99.74	No data	0.0545922	67	No data	0.0406061	53	4.13	0.0388278	61.43	11.6	0.0295337	134.29	No data	0.362946	65.92	52.736	0.0282434	99.6571	No data	0.234487	182.74	10	0.0835574
Abilify 15 mg (28 tablets)	Aripiprazole	No data	No data	No data	121.69	11.6	0.0547906	126.393	0	0.665226	nie dostępny na rynku	nie dostępny na rynku		155.04	No data	0.156764	114.13€	4.20513	17.32%	166.71€	No data	7.79%	164.09€	79,96 / 3	7.76%	107.76	No data	0.0589819	120	No data	0.0727273	140.93	4.13	0.103245	116.05 €	11.6	5.58%	108.34	No data	0.292811	118.24	94.592	0.0506598	102.76	No data	0.241788	237.74	10	0.108706
Rispolept Consta 25 mg /2 ml IM Syringe	Risperidonum	No data	No data	No data	109.32	11.6	0.0492211	128.837	0	0.678088	113.05€	0	11.43%	141.89	No data	0.143468	105.443	No data	0.160004	149.67€	No data	6.99%	147.64€	87,3 / 3	6.98%	114.36	No data	0.0625944	102	No data	0.0618182	143.71	4.13	0.105282	109.32	11.6	0.0525577	105.51	No data	0.285162	No data	No data		No data	No data		310.16	10	0.14182
Rispolept Consta 37,5 mg /2 ml IM Syringe	Risperidonum	No data	No data	No data	144.38	11.6	0.0650068	161.974	0	0.852497	148.89€	0	15.05%	212.55	No data	0.214914	137.354	No data	0.208428	210.09 €	No data	9.81%	201.86€	119,46 / 3	9.54%	147.37	No data	0.0806623	No data	No data		172.48	4.13	0.126359	144.39	11.6	0.0694183	157.62	No data	0.426	No data	No data		No data	No data		462.78	10	0.211605
Rebif 22 µg/0,5 ml,	Interferon beta -1a	1141.47	No data	0.5404	718.53	11.6	0.323516	712.776	nie refundowany	3.75145	132.77€	0	13.42%	790.49	No data	0.799282	884.211	555.828	1.34175	1358.87	No data	0.634688	1000.61€	591,93 / 3	47.31%	823.62	No data	0.450805	No data	No data		No data	No data		959.04	11.6	0.461077	No data	No data		698.2	0	0.299143	No data	No data		1451.17	10	0.663544
12 syringes
Rebif 44µg/0,5 ml,	Interferon beta -1a	No data	No data	No data	959.04	11.6	0.431805	855.776	0	4.50408	942.03€	0	95.25%	918.1	No data	0.928311	1020.35	742.72	1.54834	1765.69	No data	0.824704	1144.49€	678,04 / 3	54.11%	880.8	No data	0.482102	837.55	No data	0.507606	1272.04	0	0.931897	718.53	11.6	0.345447	1219.64	1.04638	3.29632	931.89	0	0.399267	890.44	No data	2.09515	1768.11	10	0.808464
12 syringes
Avonex sol. Iniect. (30mg - 6 mln j.m.) 4 syringes x 0,5ml	Interferon beta -1a	1240.25	No data	0.58724	678.03	11.6	0.305281	925.633	0	4.87175	710.01€	0	71.79%	1247.77	No data	1.26165	nie dostępny na rynku	nie dostępny na rynku	nie dostępny na rynku	No data	No data		1050.45	609,26 / 3	0.496667	864.8	No data	0.473344	738	No data	0.447273	No data	No data		608.47	11.6	0.292534	878.13	0.808696	2.37332	964.34	0	0.413171	No data	No data	No data	1664.03	10	0.760873
Copaxone sol. Iniect. (20 mg/ml) 28 syringes x 1 ml	Glatiramer acetate	1209.5	No data	0.57268	854.17	7.7	0.384588	912.73	0	4.80384	741.04€	0	74.93%	1185.78	No data	1.19897	789.444	631.755	1.19794	1339.4	No data	0.625594	1019.53€	603,14 / 3	48.20%	832.04	No data	0.455413	685.21	No data	0.415279	No data	No data		854.17	11.6	0.410659	1038.15	0.889855	2.8058	829.99	0	0.355608	732.329	No data	1.72313	1489.76	10	0.681189
sources:		3			3			3			3			3			3			3			3			3			3			3			3			3			3			3			3
[truncated: 33 more columns]
